# Supplementary material for: Effects of GLP-1 Receptor Agonists on Biological Behavior of Colorectal Cancer Cells by Regulating PI3K/AKT/mTOR Signaling Pathway
Source: Front Pharmacol. 2022 Aug 10;13:901559. doi: 10.3389/fphar.2022.901559 (PMC9399678; doi:10.3389/fphar.2022.901559)
Supplement: Supplementary file 4 [file DataSheet4.ZIP]

Archive with 9 entries (8 files):
- Western blot/
- Western blot/AKt.tif
- Western blot/Cyclin D1.tif
- Western blot/GAPDH-Cyclin D1.tif
- Western blot/GAPDH-MMP-11.tif
- Western blot/GAPDH-PI3K-AKt-mTOR.tif
- Western blot/MMP-11.tif
- Western blot/mTOR.tif
- Western blot/PI3K.tif
