# Supplementary material for: Effects of GLP-1 Receptor Agonists on Biological Behavior of Colorectal Cancer Cells by Regulating PI3K/AKT/mTOR Signaling Pathway
Source: Front Pharmacol. 2022 Aug 10;13:901559. doi: 10.3389/fphar.2022.901559 (PMC9399678; doi:10.3389/fphar.2022.901559)
Supplement: Supplementary file 10 [file DataSheet7.ZIP]

Archive with 1 entries (1 files):
- Liraglutide group 0h.bmp
